# Supplementary material for: Identification of the Novel Small Compound Stress Response Regulators 1 and 2 That Affect Plant Abiotic Stress Signaling
Source: Biomolecules. 2024 Sep 19;14(9):1177. doi: 10.3390/biom14091177 (PMC11429841; doi:10.3390/biom14091177)
Supplement: Supplementary file 1 [file biomolecules-14-01177-s001.zip]

Archive with 1 entries (1 files):
- biomolecules-3204476-supplementary.pdf
